# Supplementary material for: Cessation of Nucleos(t)ide Analogue Therapy in Non-Cirrhotic Hepatitis B Patients with Prior Severe Acute Exacerbation
Source: J Clin Med. 2021 Oct 23;10(21):4883. doi: 10.3390/jcm10214883 (PMC8584579; doi:10.3390/jcm10214883)
Supplement: Supplementary file 1 [file jcm-10-04883-s001.zip]

Archive with 1 entries (1 files):
- jcm-1416975-supplementary.pdf
